# Supplementary material for: A new clinical tool for assessing numerical abilities in neurological diseases: numerical activities of daily living
Source: Front Aging Neurosci. 2014 Jun 20;6:112. doi: 10.3389/fnagi.2014.00112 (PMC4115360; doi:10.3389/fnagi.2014.00112)
Supplement: Supplementary file 2 [file DataSheet2.XLSX]

## Sheet: NADL -instruction
INSTRUCTIONS
SCORING PROCEDURE
Insert values only in green cells (Observed scores).
Formal: In all subtests, Item scores (except for Number line test) must be inserted as 0 or 1.
Formal: Scores on the Number line test must be inserted as the distance of the mark from the leftmost edge of the line (in cm).
Formal: In Number line test missing value will not be considered. We recommend not to rely on Number line cut-off if there is a missing value in more than one item.
Formal and Informal: In all subtests (except for Number line test) all cells with missing values will be counted as zeros, i.e. as a wrong response to the item.
RESULTS
The Results sheets show the results on NADL.
Adjusted scores are calculated and showed for all subtests in which adjustment for age, education, or gender were necessary.
Formal: The total scores for each NADL section will be calculated only if scores on all of the relevant subtests are included
The classification column makes a comparison of the results on NADL subtests and the cut-offs.
If the results is below cut-off the label "IMPAIRMENT" is returned. Otherwise the participant is classified as "NORMAL"
NOTES
Formal: Total Number Comprehension is calculated by the sum of Numerosity comparison and Reading Number Aloud (NOT Number line)
Formal: Number line test has two cut-offs. The two cut-offs are calculated from the distribution of positive and negative deviation scores of healthy subjects.
An observed score exceeding these cut-offs indicates an impaired performance

## Sheet: Informal - Observed scores
NADL - Informal observed scores
age
education
gender
	0 = female; 1 = male
	Exact/reasonable answer	max score
Time
Current time - exact		1
Current day, year - exact		2
How long have you waited? reasonable		1
How long till 12 (if morning)/ 5 (if afternoon) (within 15 mins.)		1
Measure
How much pasta/rice for each person (80 g ±50) - reasonable		1
Transportation
Distance in km between home and hospital - reasonable		1
Communication
What is your telephone number? - exact		1
General knowledge
Age - exact		1
Date of birth		1
House number - exact		1
Days of week/months in year - exact		2
Dates of last war/attack on twin towers - exact		2
Money
How much is a new car (€7000-100000)		1
How much is a house (€100000-2m)		1
If a shirt normally costs €50, but is reduced by 10% how much will you have to pay? – (45) exact		1
Coin usage
Pay for newspaper (€1.2) given €1 and €2. Correct=Give €2		1
Check change (60c). Correct=Say incorrect		1
Say correct change (80c) or additional change (20c)		1
Give correct money (€5.50) given 2, 2, 2, 1, 1, 1, 50c, 50c, 50c. If 2,2,1, 50c		2
If correct in any other combination		1

## Sheet: Informal - Results
NADL - Informal results
age	0
education	0
gender	0
	observed score		adjusted score	cut-off	classification
Informal Total				-2.105

## Sheet: Formal - Observed scores
NADL - Formal observed scores
age
education
gender
Numerosity comparison
Num. comp. Item 1
Num. comp. Item 2
Num. comp. Item 3
Num. comp. Item 4
Num. comp. Item 5
Num. comp. Item 6
Number Line		deviation.score			line.length	19.7
Num. line Item 1 (0-10 - 5)
Num. line Item 2 (0-10 - 2)
Num. line Item 3 (0-10 - 7)
Num. line Item 4 (0-100 -50)
Num. line Item 5 (0-100 - 25)
Num. line Item 6 (0-100 - 75)
Num. line Item 7 (0-1000 -250)
Num. line Item 8 (0-1000 - 750)
Num. line Item 9 (0-1000 - 125)
Digit Comprehension
Digit comp. Item 1
Digit comp. Item 2
Digit comp. Item 3
Digit comp. Item 4
Digit comp. Item 5
Digit comp. Item 6
Digit comp. Item 7
Digit comp. Item 8
Digit comp. Item 9
Digit comp. Item 10
Reading Number aloud
Read. num. aloud Item 1
Read. num. aloud Item 2
Read. num. aloud Item 3
Read. num. aloud Item 4
Read. num. aloud Item 5
Writing Numbers on dictation
Writing num. dict. Item 1
Writing num. dict. Item 2
Writing num. dict. Item 3
Writing num. dict. Item 4
Writing num. dict. Item 5
Mental addition
Mental add. Item 1
Mental add. Item 2
Mental add. Item 3
Mental add. Item 4
Mental add. Item 5
Mental add. Item 6
Mental Subtraction
Mental sub. Item 1
Mental sub. Item 2
Mental sub. Item 3
Mental sub. Item 4
Mental sub. Item 5
Mental sub. Item 6
Mental Multiplication
Mental mult. Item 1
Mental mult. Item 2
Mental mult. Item 3
Mental mult. Item 4
Mental mult. Item 5
Mental mult. Item 6
Written Rules
Writ. rules Item 1
Writ. rules Item 2
Writ. rules Item 3
Writ. rules Item 4
Writ. rules Item 5
Writ. rules Item 6
Writ. rules Item 7
Written Addition
Writ. add. Item 1
Writ. add. Item 2
Writ. add. Item 3
Writ. add. Item 4
Written multiplication
Writ. mult. Item 1
Writ. mult. Item 2
Writ. mult. Item 3
Writ. mult. Item 4
Written Operations – addition
Writ. op. - add. Item 1
Writ. op. - add. Item 2
Writ. op. - add. Item 3
Writ. op. - add. Item 4
Writ. op. - add. Item 5
Writ. op. - add. Item 6
Written Operations - subtraction
Writ. op. - sub. Item 1
Writ. op. - sub. Item 2
Writ. op. - sub. Item 3
Writ. op. - sub. Item 4
Writ. op. - sub. Item 5
Writ. op. - sub. Item 6
Written Operations – Multiplications
Writ. op. mult. Item 1
Writ. op. mult. Item 2
Writ. op. mult. Item 3
Writ. op. mult. Item 4
Writ. op. mult. Item 5

## Sheet: Formal - Results
NADL - Formal results
age	0
education	0
gender	0
	0 = female; 1 = male
	observed score		adjusted score	cut-off	classification		cut-off2 (only for number line)				CHECK VALUE
Numerosity comparison				6							0
Number Line				-0.943333			1.1295				0
Digit Comprehension				9							0
Total Number comprehension				15							0
											1
Reading Number aloud				-1.28953							0
Writing Numbers on dictation				4							0
Total reading and writing Arabic numerals				-1.34234							0
											1
Mental addition				5							0
Mental Subtraction				5							0
Mental Multiplication				-1.97032							0
Total mental calculation				-2.78628							0
											1
Written Rules				-1.44121							0
Written Addition				-1.83658							0
Written multiplication				-1.31748							0
Total rules and principles				-2.81478							0
											1
Written Operations – addition				4							0
Written Operations - subtraction				-1.78905							0
Written Operations – Multiplications				2							0
Total written operations				-3.31439							0
											1
Formal Total				-7.48592							0
